# Supplementary material for: Human iPSC-Derived 2D and 3D Platforms for Rapidly Assessing Developmental, Functional, and Terminal Toxicities in Neural Cells
Source: Int J Mol Sci. 2021 Feb 14;22(4):1908. doi: 10.3390/ijms22041908 (PMC7918576; doi:10.3390/ijms22041908)
Supplement: Supplementary file 1 [file ijms-22-01908-s001.zip]

Archive with 19 entries (16 files):
- Supplemental Materials/
- Supplemental Materials/.DS_Store
- __MACOSX/
- __MACOSX/Supplemental Materials/
- __MACOSX/Supplemental Materials/._.DS_Store
- Supplemental Materials/Supplemental Figure 1.jpg
- __MACOSX/Supplemental Materials/._Supplemental Figure 1.jpg
- Supplemental Materials/Supplemental Figure 3.jpg
- __MACOSX/Supplemental Materials/._Supplemental Figure 3.jpg
- Supplemental Materials/Supplemental Figure 2.jpg
- __MACOSX/Supplemental Materials/._Supplemental Figure 2.jpg
- Supplemental Materials/Supplemental Figure 5.jpg
- __MACOSX/Supplemental Materials/._Supplemental Figure 5.jpg
- Supplemental Materials/Supplemental Figure 4.jpg
- __MACOSX/Supplemental Materials/._Supplemental Figure 4.jpg
- Supplemental Materials/Supplemental Figures with legends.docx
- __MACOSX/Supplemental Materials/._Supplemental Figures with legends.docx
- Supplemental Materials/ijms-1083764.xlsx
- Supplemental Materials/Supplemental Figures with legends.pdf
