# Supplementary material for: Human iPSC-Derived 2D and 3D Platforms for Rapidly Assessing Developmental, Functional, and Terminal Toxicities in Neural Cells
Source: Int J Mol Sci. 2021 Feb 14;22(4):1908. doi: 10.3390/ijms22041908 (PMC7918576; doi:10.3390/ijms22041908)
Supplement: Supplementary file 1 [file ijms-22-01908-s001.zip › Supplemental Materials/ijms-1083764.xlsx]

## Sheet: Info
Statistical Analysis for functional (FLIPR 2D and 3D) and cell viability (Presto Blue and CellTiter-Glo) assays
Software: Graphpad Prism Version 9
FLIPR 2D (Glutamate and Kainate) and FLIPR 3D (Spontaneous Activity)
One-Way ANOVA (and Nonparametric or Mixed)
Experimental Design
- No matching or paring.
- Assume Gaussian distribution? A: Yes. Use ANOVA.
- Assume equal SDs? A: Yes. Use ordinary ANOVA test.
Multiple Comparisons
- Followup tests: Compare the mean of each column with the mean of a control column.
Options
- Multiple Comparisons Test: Correct for multiple comaprison statistical hypothesis testing using Dunnett.
Cell Viability Heatmaps
Computed Mean, SD, and N for each compound, concentration, and assay
Mean column: 1. Equal or greater than 80% is in Green; 2. Less than 80% is in Red.

## Sheet: FLIPR 2D - Glutamate
ANOVA Results							Multiple Comparisons
Table Analyzed	RFUmax - Final						Number of families	1
Data sets analyzed	A-N						Number of comparisons per family	13
							Alpha	0.05
ANOVA summary
F	9.552						Dunnett's multiple comparisons test	Mean Diff.	95.00% CI of diff.	Below threshold?	Summary	Adjusted P Value	A-?
P value	<0.0001						Glutamate vs. Bortezomib	-17.64	-43.24 to 7.951	No	ns	0.3948	B	Bortezomib
P value summary	****						Glutamate vs. Cyclosporine A	-2.648	-28.24 to 22.95	No	ns	0.9997	C	Cyclosporine A
Significant diff. among means (P < 0.05)?	Yes						Glutamate vs. Daptomycin	1.682	-23.91 to 27.28	No	ns	0.9998	D	Daptomycin
R squared	0.3878						Glutamate vs. Dinaciclib	5.971	-19.62 to 31.56	No	ns	0.9991	E	Dinaciclib
							Glutamate vs. Emricasan	15.47	-10.12 to 41.07	No	ns	0.5776	F	Emricasan
Brown-Forsythe test							Glutamate vs. Ivermectin	56.37	30.77 to 81.96	Yes	****	<0.0001	G	Ivermectin
F (DFn, DFd)	1.308 (13, 196)						Glutamate vs. Mefloquine	55.44	29.84 to 81.03	Yes	****	<0.0001	H	Mefloquine
P value	0.2103						Glutamate vs. Methoxsalen	3.678	-21.92 to 29.27	No	ns	0.9995	I	Methoxsalen
P value summary	ns						Glutamate vs. Palonosetron	5.574	-20.02 to 31.17	No	ns	0.9992	J	Palonosetron
Are SDs significantly different (P < 0.05)?	No						Glutamate vs. PHA-690509	12.66	-12.93 to 38.26	No	ns	0.8146	K	PHA-690509
							Glutamate vs. Pyrimethamine	22.41	-3.180 to 48.01	No	ns	0.128	L	Pyrimethamine
Bartlett's test							Glutamate vs. Roscovitine	16.64	-8.949 to 42.24	No	ns	0.4756	M	Roscovitine
Bartlett's statistic (corrected)	29.74						Glutamate vs. Sertraline	44.12	18.53 to 69.72	Yes	****	<0.0001	N	Sertraline
P value	0.0051
P value summary	**						Test details	Mean 1	Mean 2	Mean Diff.	SE of diff.	n1	n2	q	DF
Are SDs significantly different (P < 0.05)?	Yes						Glutamate vs. Bortezomib	100	117.6	-17.64	8.901	28	14	1.982	196
							Glutamate vs. Cyclosporine A	100	102.6	-2.648	8.901	28	14	0.2975	196
ANOVA table	SS	DF	MS	F (DFn, DFd)	P value		Glutamate vs. Daptomycin	100	98.32	1.682	8.901	28	14	0.1889	196
Treatment (between columns)	91827	13	7064	F (13, 196) = 9.552	P<0.0001		Glutamate vs. Dinaciclib	100	94.03	5.971	8.901	28	14	0.6708	196
Residual (within columns)	144936	196	739.5				Glutamate vs. Emricasan	100	84.53	15.47	8.901	28	14	1.738	196
Total	236763	209					Glutamate vs. Ivermectin	100	43.63	56.37	8.901	28	14	6.333	196
							Glutamate vs. Mefloquine	100	44.56	55.44	8.901	28	14	6.228	196
Data summary							Glutamate vs. Methoxsalen	100	96.32	3.678	8.901	28	14	0.4132	196
Number of treatments (columns)	14						Glutamate vs. Palonosetron	100	94.43	5.574	8.901	28	14	0.6262	196
Number of values (total)	210						Glutamate vs. PHA-690509	100	87.34	12.66	8.901	28	14	1.423	196
							Glutamate vs. Pyrimethamine	100	77.59	22.41	8.901	28	14	2.518	196
							Glutamate vs. Roscovitine	100	83.36	16.64	8.901	28	14	1.87	196
							Glutamate vs. Sertraline	100	55.88	44.12	8.901	28	14	4.957	196

## Sheet: FLIPR 2D - Kainate
ANOVA Results							Multiple Comparisons
Table Analyzed	RFUmax - SLAS						Number of families	1
Data sets analyzed	A-N						Number of comparisons per family	13
							Alpha	0.05
ANOVA summary
F	15.95						Dunnett's multiple comparisons test	Mean Diff.	95.00% CI of diff.	Below threshold?	Summary	Adjusted P Value	A-?
P value	<0.0001						Kainate vs. Bortezomib	0.539	-10.71 to 11.79	No	ns	0.9999	B	Bortezomib
P value summary	****						Kainate vs. Cyclosporine A	-5.095	-16.34 to 6.153	No	ns	0.8844	C	Cyclosporine A
Significant diff. among means (P < 0.05)?	Yes						Kainate vs. Daptomycin	-3.19	-14.44 to 8.058	No	ns	0.9955	D	Daptomycin
R squared	0.5141						Kainate vs. Dinaciclib	3.686	-7.562 to 14.93	No	ns	0.9885	E	Dinaciclib
							Kainate vs. Emricasan	-3.64	-14.89 to 7.608	No	ns	0.9892	F	Emricasan
Brown-Forsythe test							Kainate vs. Ivermectin	20.97	9.721 to 32.22	Yes	****	<0.0001	G	Ivermectin
F (DFn, DFd)	1.445 (13, 196)						Kainate vs. Mefloquine	32.48	21.23 to 43.73	Yes	****	<0.0001	H	Mefloquine
P value	0.1416						Kainate vs. Methoxsalen	-4.327	-15.58 to 6.921	No	ns	0.9598	I	Methoxsalen
P value summary	ns						Kainate vs. Palonosetron	-2.891	-14.14 to 8.357	No	ns	0.999	J	Palonosetron
Are SDs significantly different (P < 0.05)?	No						Kainate vs. PHA-690509	2.926	-8.322 to 14.17	No	ns	0.999	K	PHA-690509
							Kainate vs. Pyrimethamine	-3.693	-14.94 to 7.555	No	ns	0.9884	L	Pyrimethamine
Bartlett's test							Kainate vs. Roscovitine	-3.92	-15.17 to 7.328	No	ns	0.9816	M	Roscovitine
Bartlett's statistic (corrected)	20.35						Kainate vs. Sertraline	27.23	15.98 to 38.47	Yes	****	<0.0001	N	Sertraline
P value	0.0869
P value summary	ns						Test details	Mean 1	Mean 2	Mean Diff.	SE of diff.	n1	n2	q	DF
Are SDs significantly different (P < 0.05)?	No						Kainate vs. Bortezomib	100	99.46	0.539	3.912	28	14	0.1378	196
							Kainate vs. Cyclosporine A	100	105.1	-5.095	3.912	28	14	1.302	196
ANOVA table	SS	DF	MS	F (DFn, DFd)	P value		Kainate vs. Daptomycin	100	103.2	-3.19	3.912	28	14	0.8155	196
Treatment (between columns)	29614	13	2278	F (13, 196) = 15.95	P<0.0001		Kainate vs. Dinaciclib	100	96.31	3.686	3.912	28	14	0.9424	196
Residual (within columns)	27994	196	142.8				Kainate vs. Emricasan	100	103.6	-3.64	3.912	28	14	0.9306	196
Total	57607	209					Kainate vs. Ivermectin	100	79.03	20.97	3.912	28	14	5.36	196
							Kainate vs. Mefloquine	100	67.52	32.48	3.912	28	14	8.303	196
Data summary							Kainate vs. Methoxsalen	100	104.3	-4.327	3.912	28	14	1.106	196
Number of treatments (columns)	14						Kainate vs. Palonosetron	100	102.9	-2.891	3.912	28	14	0.7391	196
Number of values (total)	210						Kainate vs. PHA-690509	100	97.07	2.926	3.912	28	14	0.748	196
							Kainate vs. Pyrimethamine	100	103.7	-3.693	3.912	28	14	0.9439	196
							Kainate vs. Roscovitine	100	103.9	-3.92	3.912	28	14	1.002	196
							Kainate vs. Sertraline	100	72.77	27.23	3.912	28	14	6.96	196

## Sheet: FLIPR 3D - Spontaneous
ANOVA Results							Multiple Comparisons
Table Analyzed	RFUmax - Final						Number of families	1
Data sets analyzed	A-N						Number of comparisons per family	13
							Alpha	0.05
ANOVA summary
F	41.3						Dunnett's multiple comparisons test	Mean Diff.	95.00% CI of diff.	Below threshold?	Summary	Adjusted P Value	A-?
P value	<0.0001						Control vs. Bortezomib	1.537	-14.86 to 17.94	No	ns	0.9997	B	Bortezomib
P value summary	****						Control vs. Cyclosporine A	-29.13	-45.53 to -12.73	Yes	****	<0.0001	C	Cyclosporine A
Significant diff. among means (P < 0.05)?	Yes						Control vs. Daptomycin	7.994	-8.408 to 24.40	No	ns	0.878	D	Daptomycin
R squared	0.8148						Control vs. Dinaciclib	6.554	-9.848 to 22.96	No	ns	0.9691	E	Dinaciclib
							Control vs. Emricasan	-3.655	-20.06 to 12.75	No	ns	0.9993	F	Emricasan
Brown-Forsythe test							Control vs. Ivermectin	100	83.60 to 116.4	Yes	****	<0.0001	G	Ivermectin
F (DFn, DFd)	1.252 (13, 122)						Control vs. Mefloquine	1.537	-14.86 to 17.94	No	ns	0.9997	H	Mefloquine
P value	0.2519						Control vs. Methoxsalen	-4.112	-20.51 to 12.29	No	ns	0.9992	I	Methoxsalen
P value summary	ns						Control vs. Palonosetron	31.68	15.28 to 48.08	Yes	****	<0.0001	J	Palonosetron
Are SDs significantly different (P < 0.05)?	No						Control vs. PHA-690509	8.124	-8.277 to 24.53	No	ns	0.8654	K	PHA-690509
							Control vs. Pyrimethamine	68.59	52.19 to 84.99	Yes	****	<0.0001	L	Pyrimethamine
Bartlett's test							Control vs. Roscovitine	-13.08	-29.48 to 3.324	No	ns	0.2347	M	Roscovitine
Bartlett's statistic (corrected)							Control vs. Sertraline	3.413	-12.99 to 19.81	No	ns	0.9994	N	Sertraline
P value
P value summary							Test details	Mean 1	Mean 2	Mean Diff.	SE of diff.	n1	n2	q	DF
Are SDs significantly different (P < 0.05)?							Control vs. Bortezomib	100	98.46	1.537	5.587	84	4	0.2751	122
							Control vs. Cyclosporine A	100	129.1	-29.13	5.587	84	4	5.214	122
ANOVA table	SS	DF	MS	F (DFn, DFd)	P value		Control vs. Daptomycin	100	92.01	7.994	5.587	84	4	1.431	122
Treatment (between columns)	64001	13	4923	F (13, 122) = 41.30	P<0.0001		Control vs. Dinaciclib	100	93.45	6.554	5.587	84	4	1.173	122
Residual (within columns)	14543	122	119.2				Control vs. Emricasan	100	103.7	-3.655	5.587	84	4	0.6541	122
Total	78544	135					Control vs. Ivermectin	100	0	100	5.587	84	4	17.9	122
							Control vs. Mefloquine	100	98.46	1.537	5.587	84	4	0.2751	122
Data summary							Control vs. Methoxsalen	100	104.1	-4.112	5.587	84	4	0.736	122
Number of treatments (columns)	14						Control vs. Palonosetron	100	68.32	31.68	5.587	84	4	5.67	122
Number of values (total)	136						Control vs. PHA-690509	100	91.88	8.124	5.587	84	4	1.454	122
							Control vs. Pyrimethamine	100	31.41	68.59	5.587	84	4	12.28	122
							Control vs. Roscovitine	100	113.1	-13.08	5.587	84	4	2.341	122
							Control vs. Sertraline	100	96.59	3.413	5.587	84	4	0.6108	122

## Sheet: Cell Viability - Heatmaps
	AT7519			Bortezomib			BS-194			Clofazimine			Cyclosporine A			Dactinomycin			Daptomycin			Deferasirox			Dinaciclib			Emricasan			Fingolimod			Flavopiridol			Gemcitabine			Ivermectin			Mefloquine			Mercaptopurine			Methoxsalen
Concentration (uM)	Mean	SD	N	Mean	SD	N	Mean	SD	N	Mean	SD	N	Mean	SD	N	Mean	SD	N	Mean	SD	N	Mean	SD	N	Mean	SD	N	Mean	SD	N	Mean	SD	N	Mean	SD	N	Mean	SD	N	Mean	SD	N	Mean	SD	N	Mean	SD	N	Mean
microBrain 2D - Progenitor - PrestoBlue
10	8.68667	0.145717	3	7.86	0.105357	3	9.41	0.684324	3	103.28	3.82721	3	74.18	6.81277	3	7.89333	0.251064	3	110.763	3.01226	3	46.7167	1.26033	3	7.93667	0.120139	3	105.943	2.44643	3	6.05667	0.296873	3	7.64	0.527352	3	6.56667	0.22723	3	6.18667	0.220076	3	6.69333	0.730502	3	82.63	3.72372	3	105.92
1	7.64333	0.297041	3	7.1	0.28688	3	8.54667	0.132791	3	101.323	1.78298	3	111.557	3.76593	3	7.89333	0.304357	3	101.88	3.2651	3	84.5233	0.525389	3	8.77333	0.291433	3	102.577	1.61122	3	127.9	2.0849	3	8.10333	0.639713	3	45.3133	1.57424	3	94.9133	1.61203	3	102.593	0.955528	3	93.62	3.67331	3	96.7933
0.1	110.78	1.14582	3	7.17333	0.16563	3	76.8133	11.4293	3	105.883	2.92057	3	107.127	1.50779	3	8.02667	0.0814453	3	104.937	1.40058	3	97.83	0.73736	3	9	0.190788	3	97.8033	3.49859	3	117.087	1.4609	3	16.62	2.86561	3	56.0967	2.00779	3	98.0867	0.604842	3	99.2133	1.945	3	99.99	1.29105	3	97.0767
0.01	105.963	5.73319	3	6.96333	0.398037	3	109.057	2.55696	3	108.003	1.18095	3	106.207	3.41383	3	8.63333	0.211975	3	104.243	1.32666	3	101.34	1.16914	3	10.5967	0.454569	3	98.0833	1.18644	3	110.823	4.96226	3	92.4667	3.47773	3	51.2967	1.43647	3	97.8333	1.46889	3	99.8833	1.70653	3	100.86	1.97494	3	96.73
0.001	109.597	3.81792	3	93.68	5.93162	3	110.597	2.19227	3	103.017	1.21562	3	102.153	2.50474	3	6.88667	0.341516	3	100.813	0.15308	3	98.9767	1.7094	3	104.08	2.70488	3	95.1933	1.41737	3	101.847	1.05888	3	92.53	1.32408	3	87.3133	1.66158	3	94.72	1.18495	3	95.3167	2.82312	3	97.0667	0.8536	3	97.6367
microBrain 2D - 2wks old - PrestoBlue
10	58.97	6.35526	3	61.4967	5.46328	3	59.3067	0.912816	3	98.5633	2.0288	3	97.15	1.05485	3	45.6033	6.31178	3	101.727	9.28208	3	116.097	15.065	3	51.26	0.786893	3	106.637	6.71074	3	115.217	9.44125	3	48.8533	0.366379	3	93.7633	5.3952	3	9.94667	2.51826	3	98.0067	11.0572	3	90.6767	2.81077	3	93.2633
1	64.4667	1.60653	3	56.0267	5.11899	3	58.43	2.06376	3	98.49	1.72879	3	95.4867	4.41357	3	49.3567	1.08353	3	100.863	9.76527	3	101.797	13.4488	3	54.4833	1.46814	3	99.8633	2.44643	3	97.59	3.52524	3	53.0133	0.876432	3	85.96	2.48695	3	108.903	17.8743	3	109.653	14.6686	3	91.8133	5.44537	3	93.7167
0.1	102.117	1.05671	3	50.86	1.8655	3	103.967	1.75847	3	103.003	7.25623	3	100.623	6.35004	3	50.3667	2.95273	3	94.45	4.88442	3	94.2967	1.41001	3	60.1633	0.977258	3	103.073	5.46813	3	93.4	2.69501	3	92.26	2.31177	3	91.6267	0.136137	3	95.6233	8.89508	3	99.3533	9.62969	3	91.4633	2.87792	3	90.52
0.01	106.287	1.55593	3	79.9067	3.87486	3	111.413	3.14459	3	102.013	4.60396	3	100.76	8.43157	3	51.9833	0.517333	3	90.4733	5.41927	3	93.27	1.21132	3	70.8067	1.44074	3	101.93	6.18501	3	89.0933	1.35005	3	97.42	1.86228	3	88.8467	4.3317	3	104.21	17.7424	3	100.66	14.7586	3	88.78	2.12177	3	95.25
0.001	98.22	1.38741	3	96.2267	1.28586	3	110.227	0.79877	3	100.65	3.50445	3	95.87	1.74897	3	65.27	2.80662	3	93.3733	6.03798	3	93.7867	1.24243	3	105.273	1.19123	3	98.2233	3.5879	3	86.31	1.65375	3	94.53	1.5866	3	90.73	5.01501	3	90.4033	2.00041	3	88.2167	1.00878	3	89.2333	5.19062	3	99.66
microBrain 2D - 4wks old - PrestoBlue
10	71	5.19615	3	69.6667	8.5049	3	64.3333	8.0829	3	64.6667	22.8108	3	87.3333	5.85947	3	51	6.9282	3	104	8.18535	3	97.6667	14.2244	3	67.3333	4.04145	3	109	8.18535	3	98.6667	2.3094	3	67.6667	1.52753	3	95.6667	6.4291	3	7	1	3	83	2	3	97.6667	14.1892	3	104.333
1	76.6667	2.51661	3	68.6667	1.52753	3	62	6.245	3	102	3.60555	3	105	1	3	60	3.60555	3	95	2.64575	3	95.6667	8.14453	3	58.6667	3.78594	3	101.333	5.50757	3	99	10.4403	3	66	5.2915	3	101.667	16.773	3	89.6667	9.81495	3	88	1.73205	3	91.6667	7.37111	3	106
0.1	97.3333	10.116	3	63.6667	4.04145	3	97.6667	10.0664	3	112	12.49	3	106	9.84886	3	66	5	3	106	4.58258	3	104.333	4.04145	3	70.3333	4.72582	3	101.333	4.72582	3	97.3333	3.51188	3	88.3333	5.50757	3	94.3333	1.52753	3	92	2.64575	3	98	9.64365	3	90.6667	4.04145	3	104.667
0.01	95	7	3	88	3.60555	3	100.667	18.4481	3	108	7	3	100.333	5.50757	3	70	5.56776	3	96	5.2915	3	101	11.3578	3	106	10.4403	3	99.3333	4.16333	3	90	5	3	94	3.60555	3	97.3333	11.5036	3	98.6667	16.8622	3	103.333	7.0946	3	96.6667	2.08167	3	95.3333
0.001	99	10.8167	3	94	4.58258	3	102.667	3.05505	3	96	5.2915	3	100.667	6.02771	3	48.3333	2.3094	3	99	8.18535	3	96	2.64575	3	96.6667	3.21455	3	94.6667	2.88675	3	88.6667	4.04145	3	96	12.2882	3	100.333	6.65833	3	93.3333	11.0151	3	95	4	3	98.3333	1.1547	3	90
microBrain 2D - 8wks old - PrestoBlue
10	91.2267	3.51002	3	82.9833	3.91619	3	87.72	1.4321	3	6.34	0.86122	3	99.45	8.50522	3	78.2733	3.05444	3	100.943	5.44359	3	102.853	1.95858	3	84.8567	2.84974	3	99.5	2.99414	3	94.6833	11.2724	3	88.5833	1.94094	3	102.41	8.89672	3	51.2333	5.07823	3	90.5633	2.04991	3	95.2667	2.2509	3	99.6233
1	93.91	3.72525	3	89.0133	14.8643	3	97.1567	7.0399	3	109.73	3.98406	3	102.67	4.29755	3	80.2033	4.77494	3	96.2267	2.08003	3	101.71	2.83519	3	87.9333	1.815	3	100.57	4.04405	3	103.257	2.22738	3	82.7133	1.02841	3	101.123	3.97304	3	90.97	3.06961	3	95.9667	4.21633	3	93.9533	0.285715	3	100.233
0.1	98.0633	5.90459	3	92.6633	3.30032	3	107.78	3.88135	3	104.187	6.22659	3	105.24	2.65637	3	87.74	7.49008	3	97.6433	2.23567	3	99.2733	5.36194	3	91.54	5.17026	3	101.237	7.62484	3	105.953	6.40504	3	84.9733	2.96918	3	97.33	6.11476	3	93.4567	1.26749	3	98.5333	5.23693	3	96.97	11.6875	3	104.587
0.01	95.2333	1.36844	3	91.1967	5.75634	3	102.133	6.63434	3	98.0133	4.82384	3	103.3	9.19395	3	85.6667	3.61449	3	94.2267	7.44627	3	96.0733	3.90072	3	89.88	4.98281	3	103.263	3.4611	3	96.18	5.06734	3	99.4967	9.62772	3	100.947	0.887487	3	96.5033	8.73577	3	99.1067	7.68948	3	98.3233	11.7003	3	102.667
0.001	97.55	4.63576	3	100.793	6.6713	3	97.87	4.37501	3	110.323	8.77993	3	101.747	8.75506	3	80.1367	0.796639	3	98.9233	9.47721	3	99.6933	1.30864	3	99.7867	4.41582	3	102.933	4.6565	3	87.9133	2.44504	3	90.2667	1.15418	3	95.1367	2.17406	3	92.9333	6.77004	3	99.2433	0.266333	3	96.4	5.11622	3	103.163
microBrain 2D - Progenitor - CTG
10	20.4867	2.40585	3	19.38	2.74567	3	15.2267	3.78594	3	35.84	4.71093	3	36.84	3.1363	3	18.14	3.2696	3	72.4233	3.03978	3	84.29	3.33801	3	12.4367	3.79848	3	64	2.22675	3	21.8633	1.89321	3	17.62	2.44514	3	48.7833	21.8713	3	36.7333	30.0055	3	16.4733	0.892767	3	50.9267	2.67689	3	81.77
1	20.17	1.74519	3	20.1267	1.04711	3	12.7333	0.951438	3	77.13	5.98726	3	89.7633	2.78436	3	24.6	1.6253	3	86.5533	3.05695	3	93.32	1.87385	3	12.9933	1.17951	3	83.9133	1.88511	3	105.28	3.22466	3	24.53	1.28573	3	56.3433	2.53547	3	82.16	2.86517	3	87.65	4.45916	3	80.7	2.42155	3	91.06
0.1	73.4867	3.2964	3	21.8233	0.323934	3	35.0333	2.65423	3	91.19	0.973499	3	95.7733	2.2303	3	25.7633	0.423596	3	90.0433	0.811316	3	99.3967	3.49012	3	20.68	1.81964	3	84.32	0.355949	3	104.907	1.54287	3	30.7067	1.79336	3	65.3267	1.68049	3	89.55	1.0499	3	95.7367	3.53794	3	93.2267	3.47888	3	93.1067
0.01	93.5167	4.18237	3	25.4033	1.74775	3	86.0833	10.1622	3	87.8733	1.22231	3	92.7367	2.73405	3	25.7733	0.620672	3	87.18	0.723395	3	93.65	1.37884	3	30.2667	3.07664	3	89.77	2.28164	3	97.9833	3.1925	3	83.19	1.27801	3	62.8867	5.42754	3	87.68	2.12361	3	89.08	1.14752	3	89.74	1.99652	3	88.72
0.001	94.77	1.34748	3	101.38	0.538145	3	93.98	2.98411	3	104.85	1.84708	3	100.363	2.2579	3	54.1933	3.09453	3	94.03	1.60072	3	101.67	2.53237	3	81.8333	7.335	3	95.9467	3.27225	3	102.71	0.898387	3	97.7733	2.06032	3	102.47	2.23873	3	101.18	0.582752	3	95.9133	3.61554	3	94.4067	2.48303	3	94.46
microBrain 2D - 8wks old - CTG
10	102.697	3.57128	3	30.3733	3.36744	3	105.767	10.8949	3	13.9933	2.4887	3	59.1833	6.25621	3	90.5867	5.80312	3	88.9533	1.12563	3	56.7167	0.923165	3	138.357	37.2496	3	96.2133	12.0222	3	80.07	4.71679	3	94.5267	4.45967	3	89.7867	3.90454	3	27.77	1.99697	3	87.8933	2.93205	3	76.5967	0.386825	3	92.2133
1	100.06	5.1757	3	39.68	10.7962	3	103.827	7.8864	3	73.11	6.09919	3	90.5	6.15332	3	117.693	16.4012	3	99.87	8.54553	3	98.2833	9.23619	3	107	4.17587	3	108.23	7.01287	3	93.13	1.04848	3	104.77	2.46846	3	100.257	18.3927	3	96.84	14.1688	3	91.2267	4.80959	3	99.15	16.1459	3	102.897
0.1	89.1533	7.02826	3	52.7767	0.980017	3	92.99	8.87616	3	86.2567	2.31504	3	104.473	5.45027	3	137.39	18.6223	3	105.78	7.74415	3	105.52	3.28592	3	96.23	7.80048	3	106.51	5.96111	3	106.91	4.12368	3	100.84	8.9954	3	108.233	2.73116	3	106.137	17.8392	3	109.233	12.6918	3	94.1533	3.97787	3	109.03
0.01	106.947	9.60736	3	75.1867	3.1821	3	101.883	7.4613	3	99.7933	9.01552	3	104.633	7.36792	3	106.177	4.30131	3	117.733	9.17964	3	105.693	5.78735	3	107.263	6.94568	3	126.327	5.97286	3	116.513	14.0154	3	129.457	20.8418	3	127.427	17.2236	3	101.177	7.28694	3	105.51	4.82482	3	107.81	17.5837	3	104.117
0.001	92.4967	5.22965	3	109.487	22.6837	3	92.2233	4.57922	3	110.937	13.3932	3	102.763	5.484	3	93.1933	14.8913	3	104.607	5.64546	3	104.687	2.56028	3	96.81	6.44826	3	121.19	10.3317	3	99.34	10.23	3	104.617	4.19025	3	108.44	11.0888	3	95.1967	0.729817	3	101.993	12.3074	3	105.953	16.7876	3	109.317
microBrain 2D clone 2 - Progenitor - PrestoBlue
10	8.66667	0.20108	3	5.3	0.234307	3	9.94333	0.428525	3	43.5633	9.57138	3	56.3433	9.90078	3	8.04	0.420357	3	47.47	31.9844	3	57.2333	0.871225	3	8.45333	0.273191	3	102.51	3.43134	3	4.85667	0.196044	3	9.11333	0.217332	3	17.93	0.173494	3	4.66	0.157162	3	4.83333	0.136504	3	93.9967	1.52454	3	96.28
1	8.27667	0.264071	3	5.64333	0.15308	3	8.89667	0.223681	3	93.16	7.65643	3	110.643	2.32287	3	7.90333	0.539104	3	105.607	2.27047	3	101.587	3.9768	3	8.82333	0.135031	3	108.797	4.68425	3	114.587	1.10464	3	9.55333	0.701878	3	29.4967	2.70966	3	95.4633	1.36961	3	97.5167	3.22344	3	100.473	2.67315	3	97.0267
0.1	90.52	6.30288	3	5.34333	0.194251	3	36.4867	0.379781	3	98.75	4.92909	3	107.997	3.43681	3	8.32	0.164621	3	107.717	0.37099	3	100.223	7.38323	3	9.36333	0.459384	3	101.52	2.96788	3	112.423	2.66663	3	24.05	1.27071	3	41.1367	1.08616	3	93.1833	2.85843	3	94.21	2.24419	3	102.527	1.72143	3	99.5867
0.01	92.6567	5.42504	3	9.55667	0.742047	3	97.05	2.51245	3	101.547	3.7654	3	108.433	2.3595	3	7.23333	0.19218	3	107.29	0.314802	3	105.54	0.80075	3	7.82333	0.591805	3	102.343	1.64135	3	112.21	0.407063	3	97.73	3.40018	3	61.1767	3.20751	3	99.1567	1.13161	3	93.7467	3.41222	3	101.687	1.14823	3	101.697
0.001	97.0333	3.94229	3	72.7967	5.63163	3	100.743	1.38515	3	102.763	4.12759	3	109.28	2.49934	3	6.04667	0.250267	3	103.73	3.23506	3	103.173	2.07693	3	102.187	3.72035	3	100.03	1.92697	3	108.633	0.921539	3	102.223	3.09072	3	102.817	0.633114	3	96.9333	1.68631	3	92.7967	1.69913	3	99.73	1.42517	3	101.173
microBrain 2D clone 2 - 8wks old - PrestoBlue
10	89.7167	3.78437	3	77.89	3.72544	3	83.8767	5.67557	3	4.18	0.194679	3	98.5633	8.0653	3	66.36	3.62352	3	103.19	4.71023	3	100.15	3.49348	3	83.81	1.80685	3	110.187	3.74883	3	98.5767	1.84695	3	79.2633	1.09646	3	102.38	1.93401	3	86.39	6.18423	3	95.7367	7.54531	3	98.4333	1.6017	3	99.57
1	93.3567	1.25005	3	76.9733	2.48051	3	84.1167	4.00303	3	99.36	3.91525	3	93.8933	7.71053	3	75.1367	5.85691	3	99.3	0.727942	3	97.9	2.68006	3	81.82	4.48351	3	107.857	5.84958	3	99.4167	1.90424	3	89.3067	2.63269	3	94.8167	2.568	3	96.6333	1.38933	3	95.7667	0.366924	3	98.6067	2.46013	3	97.5167
0.1	111.79	2.96196	3	76.4467	7.78506	3	109.26	0.639766	3	103.367	3.05948	3	103.187	1.94644	3	77.3233	2.70991	3	99.6533	0.606658	3	99.1033	3.61602	3	83.1833	2.01629	3	109.05	2.44043	3	99.13	1.55164	3	110.01	2.61708	3	99.0467	2.4693	3	100.217	0.545558	3	101.37	0.819085	3	103.243	0.635321	3	105.87
0.01	109.99	2.04184	3	89.63	1.69284	3	109.393	1.74726	3	102.34	3.9666	3	99.76	4.76557	3	80.0633	2.45382	3	101.44	2.80262	3	101.273	4.38206	3	102.383	1.79879	3	107.04	0.748064	3	101.567	1.7221	3	107.373	0.556447	3	100.373	1.31306	3	98.06	4.22404	3	95.7667	8.73163	3	102.123	2.18532	3	102.74
0.001	101.333	4.87879	3	102.407	0.466512	3	102.1	3.44161	3	103.127	0.949228	3	99.86	0.737496	3	81.4967	5.52773	3	101.033	1.27598	3	99.75	4.97501	3	103.233	4.95026	3	102.987	2.74411	3	98.1133	0.557704	3	101.767	2.49749	3	99.3333	4.23237	3	98.88	3.50587	3	100.733	0.363639	3	95.61	3.06661	3	101.34
microBrain 2D clone 2 - Progenitor - CTG
10	20.3967	0.929319	3	4.75	0.957862	3	14.24	1.77643	3	20.7233	6.72697	3	17.4133	4.0612	3	14.8167	2.68787	3	64.0933	11.2704	3	38.5833	7.65349	3	12.3567	2.54677	3	64.75	7.1169	3	11.3933	4.92429	3	18.13	1.25108	3	13.74	3.89242	3	8.43667	3.97997	3	11.1333	4.43881	3	48.5	5.72024	3	75.3767
1	24.2567	3.42993	3	11.19	1.10869	3	15.31	2.57412	3	80.3233	3.54695	3	89.13	3.76963	3	26.12	1.45661	3	91.6	2.50486	3	94.4267	4.08242	3	13.22	2.29523	3	85.6467	3.66657	3	99.7533	4.63182	3	27.31	1.51165	3	44.9567	3.61143	3	82.1367	3.47817	3	93.34	3.67978	3	80.9	2.84989	3	96.8233
0.1	90.7833	4.49013	3	12.99	0.434856	3	42.36	6.00392	3	85.8433	0.453468	3	89.4233	1.46582	3	27.6067	0.801083	3	88.79	2.13007	3	98.45	2.62817	3	24.77	2.915	3	83.59	2.81533	3	103.28	4.55233	3	37.1967	4.993	3	57.18	3.26492	3	95.5167	4.88109	3	97.5767	2.8431	3	100.77	2.72835	3	102.123
0.01	101.037	3.83576	3	18.4333	2.23724	3	95.6	5.56555	3	89.41	1.61391	3	95.2533	2.02841	3	28.5067	0.424539	3	93.2067	2.06243	3	101.957	2.73968	3	34.1733	4.76521	3	97.51	1.95377	3	109.077	0.928781	3	97.9467	1.84451	3	80.5333	2.57793	3	102.453	1.37049	3	102.95	1.92382	3	104.947	4.05839	3	103.673
0.001	102.69	1.30985	3	82.6133	3.68263	3	101.137	0.452364	3	96.6033	1.6045	3	97.46	1.48233	3	29.31	2.53963	3	94.2167	1.78464	3	102.79	2.21276	3	101.76	1.49943	3	99.77	2.53892	3	108.543	3.19704	3	102.473	2.05887	3	104.463	1.33422	3	104.13	3.69671	3	105.757	1.61497	3	104.193	1.67846	3	105.52
microBrain 2D - Progenitor 24hr - CTG
10	88.3333	2.88675	3	28.6667	3.21455	3	85	2.64575	3	50	1.73205	3	59	2	3	70.6667	3.51188	3	84.3333	5.50757	3	62	2.64575	3	78.3333	2.08167	3	102.667	1.1547	3	17	3.60555	3	93.6667	0.57735	3	25.3333	3.51188	3	12.6667	3.78594	3	23.6667	4.6188	3	67.3333	2.51661	3	92.6667
1	79.6667	2.51661	3	34.6667	1.1547	3	73.6667	2.3094	3	79.3333	1.52753	3	93.6667	2.08167	3	77.6667	1.52753	3	95.6667	1.52753	3	93.6667	2.08167	3	73.6667	1.1547	3	98.6667	1.1547	3	97	3	3	86.6667	2.88675	3	71.3333	3.51188	3	86.6667	1.52753	3	95.6667	2.3094	3	96	0	3	99
0.1	92.6667	1.1547	3	40.3333	1.1547	3	76.3333	0.57735	3	86.6667	1.52753	3	96.3333	1.52753	3	74	2	3	99.3333	2.08167	3	101.667	1.52753	3	76.3333	1.52753	3	98.6667	1.52753	3	103	1	3	74.6667	2.08167	3	87.3333	2.51661	3	97	3	3	97	2	3	101	1.73205	3	100.667
0.01	93	1.73205	3	44.3333	0.57735	3	97	3.60555	3	91.6667	2.51661	3	97.3333	0.57735	3	77.3333	0.57735	3	101.667	1.1547	3	103	2.64575	3	66	3.4641	3	98.6667	3.21455	3	102.333	2.08167	3	100	2	3	95.6667	3.05505	3	100	2	3	98	2.64575	3	103	2.64575	3	101.333
microBrain 2D - Progenitor 48hr - CTG
10	39.6667	2.3094	3	11	2	3	35	1.73205	3	42.3333	2.51661	3	43	3	3	31	3	3	75.3333	6.65833	3	46.3333	5.50757	3	34.3333	3.21455	3	90	0	3	11.3333	4.16333	3	48.3333	3.21455	3	8.33333	4.16333	3	7.33333	4.16333	3	11.3333	5.1316	3	50.3333	4.50925	3	87.6667
1	32.6667	1.1547	3	13.6667	0.57735	3	31.3333	1.52753	3	73.3333	1.52753	3	88.6667	2.08167	3	42.3333	0.57735	3	91	1.73205	3	91.3333	2.51661	3	32.6667	1.52753	3	90.6667	2.08167	3	98	2.64575	3	49.6667	1.1547	3	58.6667	4.16333	3	86.6667	3.05505	3	96.6667	4.16333	3	94.3333	1.1547	3	100
0.1	83.3333	2.08167	3	14	0	3	65.3333	2.08167	3	79.6667	2.51661	3	90	1	3	41.6667	0.57735	3	91	2	3	98	2	3	42.3333	1.1547	3	92.3333	2.3094	3	102.333	1.52753	3	60	2	3	74	1	3	95.6667	3.21455	3	97.3333	1.1547	3	101.333	1.52753	3	101.333
0.01	84.3333	2.51661	3	16	1	3	88.3333	1.1547	3	80.6667	1.1547	3	90.6667	1.1547	3	41.3333	0.57735	3	89.6667	1.1547	3	97	0	3	37.3333	0.57735	3	98.3333	3.05505	3	100.667	2.08167	3	98	3.4641	3	75	1.73205	3	95.6667	2.3094	3	95	5.19615	3	99	1.73205	3	98.3333
microBrain 2D - Progenitor 72hr - CTG
10	13.3333	0.57735	3	7.33333	1.52753	3	16	4.3589	3	54	15.6205	3	43	35.7911	3	17.3333	6.65833	3	72.3333	13.6504	3	51	26.1534	3	15.3333	4.93288	3	83.3333	1.52753	3	40.3333	50.0633	3	27	4.3589	3	20.3333	23.1805	3	32	41.6773	3	36.3333	43.9811	3	57.6667	21.2211	3	87
1	11.6667	2.08167	3	10.3333	0.57735	3	13	1.73205	3	77.3333	4.93288	3	89.6667	5.1316	3	27.3333	0.57735	3	88.6667	1.1547	3	88	5.19615	3	14.3333	1.52753	3	87.3333	0.57735	3	103.333	1.52753	3	31	1	3	57	7.2111	3	85.3333	5.85947	3	95.3333	4.04145	3	91.3333	6.65833	3	99
0.1	86.6667	5.7735	3	11.6667	1.52753	3	65.6667	6.02771	3	82	2	3	93	1	3	27.6667	1.1547	3	93	1.73205	3	97.6667	2.08167	3	25.6667	1.52753	3	91.6667	2.51661	3	107.667	3.21455	3	49.6667	3.51188	3	69	1.73205	3	96.3333	1.52753	3	98.3333	0.57735	3	103.667	1.1547	3	99.6667
0.01	92	1.73205	3	11.6667	0.57735	3	97.6667	2.08167	3	77.3333	10.7858	3	83.3333	9.86577	3	28	3.60555	3	82.6667	10.4083	3	90	11.5326	3	29.6667	0.57735	3	100.333	2.51661	3	94	13.0767	3	97.6667	4.16333	3	61.6667	4.04145	3	86	10.583	3	88	15.1327	3	92	13.2288	3	89.6667
microBrain 3D - Progenitor - CTG
10	3	1	3	3.66667	1.1547	3	3.66667	0.57735	3	6.33333	3.21455	3	33.3333	16.1967	3	15.6667	2.88675	3	101.667	6.02771	3	85.3333	8.0829	3	4	1	3	79.3333	4.50925	3	16.6667	2.08167	3	15.6667	1.1547	3	20.6667	1.52753	3	8.66667	2.08167	3	12	2.64575	3	72	7	3	87.6667
1	10.3333	4.93288	3	10	1	3	7.33333	3.21455	3	77.3333	2.88675	3	88.3333	11.5036	3	23.3333	0.57735	3	92.6667	9.86577	3	75	9.64365	3	7.33333	1.52753	3	86.3333	6.35085	3	84.6667	9.2376	3	23.6667	2.51661	3	36.3333	1.52753	3	67.3333	18.9297	3	74.6667	15.2753	3	92.3333	1.1547	3	103.667
0.1	99.3333	10.0167	3	11.3333	0.57735	3	63.3333	14.0119	3	77.3333	9.45163	3	97.6667	3.05505	3	26.3333	1.52753	3	91	11.5326	3	83.3333	4.04145	3	20	3.4641	3	98	13.1149	3	80.6667	18.7705	3	53.6667	4.72582	3	40	5.2915	3	81	18.0831	3	101	11.3578	3	87.6667	9.07377	3	96.6667
0.01	108.333	5.68624	3	13.3333	2.3094	3	100.333	8.73689	3	86.3333	6.65833	3	75	8.7178	3	24	0	3	85	7	3	85.6667	8.32666	3	37.3333	6.1101	3	101.333	2.08167	3	86.3333	8.0829	3	97	15.6205	3	48.3333	3.21455	3	96.3333	2.3094	3	99.3333	3.21455	3	98.3333	8.0829	3	76.6667
0.001	94.3333	6.80686	3	96.6667	8.0829	3	105.333	5.7735	3	88.3333	11.5036	3	82.3333	4.16333	3	27.3333	1.52753	3	92.6667	8.0829	3	89.3333	12.5831	3	115.333	31.8957	3	88.3333	5.1316	3	105.667	3.78594	3	96.3333	3.05505	3	95.6667	5.85947	3	106.333	0.57735	3	102.667	3.05505	3	99	7.93725	3	81
microBrain 3D - 8wks old - CTG
10	116.895	6.29826	3	25.1413	0.714993	3	143.594	8.16432	3	0.974669	0.294347	3	75.2053	6.88148	3	114.348	2.41751	3	90.6871	4.30408	3	109.552	5.76059	3	90.6561	10.8588	3	103.598	8.90317	3	91.0235	6.80112	3	112.87	9.01739	3	94.2351	7.21356	3	3.81571	0.0849517	3	111.956	3.85619	3	74.9329	11.8985	3	98.3896
1	114.915	6.40705	3	27.6581	4.94332	3	163.603	14.3931	3	78.9551	5.13869	3	90.729	8.06452	3	130.733	10.0042	3	98.3209	5.06567	3	103.404	7.75813	3	111.199	5.60732	3	102.537	10.9293	3	95.5242	7.00754	3	108.456	5.6474	3	103.092	4.81842	3	80.4307	4.25931	3	107.539	3.60404	3	92.8186	4.6584	3	97.7759
0.1	107.099	0.744754	3	41.3279	2.86609	3	121.182	4.46403	3	105.113	5.06953	3	100.469	5.48658	3	143.167	8.22177	3	92.03	2.76711	3	102.039	4.99882	3	129.903	3.9438	3	97.1445	7.88242	3	90.122	1.27258	3	100.112	10.6744	3	103.772	1.66618	3	76.7401	6.46823	3	98.4537	2.95883	3	96.8453	3.24616	3	99.6839
0.01	97.3059	5.63011	3	70.793	1.06636	3	114.983	7.31198	3	112.246	3.93802	3	100.003	3.96628	3	119.155	3.47553	3	96.7202	2.1069	3	99.9686	6.12086	3	119.494	9.23223	3	114.002	6.86173	3	94.9447	7.22672	3	102.319	5.41113	3	104.666	7.23953	3	82.7806	2.83747	3	94.5935	0.789929	3	89.7517	2.72522	3	95.6103
0.001	91.9724	5.5004	3	98.0461	4.4688	3	110.296	4.7489	3	105.228	5.90413	3	103.303	4.40168	3	111.229	2.81029	3	90.6794	7.3691	3	94.9275	8.44279	3	101.522	5.49587	3	103.803	8.99482	3	95.2196	3.7011	3	96.4689	6.2147	3	105.363	5.00397	3	87.9147	7.4301	3	96.7862	2.64691	3	94.9423	4.41774	3	90.7531
microBrain 3D - Progenitor 48hr - Caspase3/7 assay
10	251.996	41.658	3	469.551	101.556	3	271.641	61.9798	3	379.156	71.9593	3	104.718	15.0312	3	173.283	7.24548	3	98.2258	14.8038	3	90.5643	2.66788	3	322.708	51.5381	3	73.2747	1.33322	3	423.149	93.0998	3	349.65	37.7128	3	161.997	15.9644	3	365.908	45.9352	3	373.84	45.2836	2	114.865	38.8942	2	104.799
1	256.738	41.1564	3	416.635	13.1905	3	398.878	25.3661	3	90.6267	6.29236	3	113.061	6.84577	3	297.713	55.7859	3	117.398	8.43406	3	95.5114	17.5202	3	337.205	78.2514	3	100.154	6.09059	3	102.78	5.05061	3	297.417	105.016	3	205.261	33.0229	3	102.676	8.20277	3	97.6098	12.3708	3	98.6481	9.12587	3	110.831
0.1	92.378	6.04205	3	464.063	92.1901	3	143.789	28.5525	3	104.548	13.1551	3	107.772	5.53211	3	384.627	45.4394	3	102.8	4.87942	3	100.97	8.78389	3	311.61	47.6611	3	88.2192	4.01904	3	103.369	10.7533	3	149.713	8.9286	3	246.931	45.3174	3	115.828	10.1607	3	107.054	24.4484	3	108.274	20.1939	3	114.998
0.01	93.3635	11.1322	3	373.733	84.4145	3	157.091	31.6313	3	119.123	11.6813	3	119.669	0	1	342.457	69.2556	3	110.557	3.35339	2	122.79	20.564	3	367.92	92.1443	3	108.088	16.214	3	112.711	11.4686	3	119.039	22.8566	3	233.32	53.5729	3	112.543	19.798	3	108.984	10.6816	3	117.067	4.14912	3	109.777
[truncated: 38 more columns]

## Sheet: Cell Viability - Age impact
	AT7519	Bortezomib	BS-194	Clofazimine	Cyclosporine A	Dactinomycin	Daptomycin	Deferasirox	Dinaciclib	Emricasan	Fingolimod	Flavopiridol	Gemcitabine	Ivermectin	Mefloquine	Mercaptopurine	Methoxsalen	Micafungin	Mycophenolate Mofetil	Mycophenolic Acid	Palonosetron	PHA-690509	PHA-793887	Pyrimethamine	RGB-286147	Roscovitine	Sertraline	SNS-032	Sorafenib Tosylate
Concentration (uM)	Mean	Mean	Mean	Mean	Mean	Mean	Mean	Mean	Mean	Mean	Mean	Mean	Mean	Mean	Mean	Mean	Mean	Mean	Mean	Mean	Mean	Mean	Mean	Mean	Mean	Mean	Mean	Mean	Mean
microBrain 2D - Progenitor - PrestoBlue
10	8.68667	7.86	9.41	103.28	74.18	7.89333	110.763	46.7167	7.93667	105.943	6.05667	7.64	6.56667	6.18667	6.69333	82.63	105.92	47.02	44.0667	44.7867	99.95	11.82	12.1367	104.21	8.06667	97.0467	5.28333	8.23667	43.8267
1	7.64333	7.1	8.54667	101.323	111.557	7.89333	101.88	84.5233	8.77333	102.577	127.9	8.10333	45.3133	94.9133	102.593	93.62	96.7933	98.2367	57.08	54.7867	98.2867	36.3033	62.0433	102.377	7.57667	105.443	103.39	9.19333	102.98
0.1	110.78	7.17333	76.8133	105.883	107.127	8.02667	104.937	97.83	9	97.8033	117.087	16.62	56.0967	98.0867	99.2133	99.99	97.0767	99.9433	97.0667	92.1333	101.617	106.397	87.3733	105.41	8.09	103.317	97.4367	60.2467	102.053
0.01	105.963	6.96333	109.057	108.003	106.207	8.63333	104.243	101.34	10.5967	98.0833	110.823	92.4667	51.2967	97.8333	99.8833	100.86	96.73	102.377	102.633	93.5567	96.8867	106.403	103.05	103.087	78.2033	99.2133	94.1533	96.7267	97.4733
0.001	109.597	93.68	110.597	103.017	102.153	6.88667	100.813	98.9767	104.08	95.1933	101.847	92.53	87.3133	94.72	95.3167	97.0667	97.6367	99.4867	99.1767	107.023	92.6967	100.913	98.63	99.5933	98.1833	99.7633	93.18	94.29	92.8833
microBrain 2D - 2wks old - PrestoBlue
10	58.97	61.4967	59.3067	98.5633	97.15	45.6033	101.727	116.097	51.26	106.637	115.217	48.8533	93.7633	9.94667	98.0067	90.6767	93.2633	99.6133	95.65	99.8433	103.537	63.11	65.8667	108.633	51.5633	100.427	108.107	48.02	99.33
1	64.4667	56.0267	58.43	98.49	95.4867	49.3567	100.863	101.797	54.4833	99.8633	97.59	53.0133	85.96	108.903	109.653	91.8133	93.7167	87.45	90.1667	94.4567	101.82	97.3633	97.8467	104.543	53.94	100.383	103.58	52.69	103.237
0.1	102.117	50.86	103.967	103.003	100.623	50.3667	94.45	94.2967	60.1633	103.073	93.4	92.26	91.6267	95.6233	99.3533	91.4633	90.52	89.79	103.35	97.18	102.983	107.733	99.6267	103.42	56.1433	101.027	102.99	94.67	103.303
0.01	106.287	79.9067	111.413	102.013	100.76	51.9833	90.4733	93.27	70.8067	101.93	89.0933	97.42	88.8467	104.21	100.66	88.78	95.25	109.357	97.8667	105.97	102.84	103.117	100.423	105.173	93.92	101.38	101.287	95.5133	97.19
0.001	98.22	96.2267	110.227	100.65	95.87	65.27	93.3733	93.7867	105.273	98.2233	86.31	94.53	90.73	90.4033	88.2167	89.2333	99.66	104.19	94.9533	107.003	103.56	103.723	99.4533	103.78	99.93	97.5333	99.2067	97	101.947
microBrain 2D - 4wks old - PrestoBlue
10	71	69.6667	64.3333	64.6667	87.3333	51	104	97.6667	67.3333	109	98.6667	67.6667	95.6667	7	83	97.6667	104.333	100.333	100	103	101.333	75.6667	75.3333	100	62.6667	91.6667	94	56.6667	82.6667
1	76.6667	68.6667	62	102	105	60	95	95.6667	58.6667	101.333	99	66	101.667	89.6667	88	91.6667	106	95.6667	94.6667	99.6667	98.6667	114.667	102.667	106	63.3333	91.3333	101	67.3333	99
0.1	97.3333	63.6667	97.6667	112	106	66	106	104.333	70.3333	101.333	97.3333	88.3333	94.3333	92	98	90.6667	104.667	101.333	98.3333	96.6667	99.6667	107	92.3333	104.333	68	91	99.6667	93.3333	105
0.01	95	88	100.667	108	100.333	70	96	101	106	99.3333	90	94	97.3333	98.6667	103.333	96.6667	95.3333	96	102.333	96.3333	94	105.667	105.667	97	90.3333	94.6667	105.333	94.6667	102.333
0.001	99	94	102.667	96	100.667	48.3333	99	96	96.6667	94.6667	88.6667	96	100.333	93.3333	95	98.3333	90	100.667	95	101.667	95.3333	101.667	98.3333	102.333	93.3333	97	101	100	96.6667
microBrain 2D - 8wks old - PrestoBlue
10	91.2267	82.9833	87.72	6.34	99.45	78.2733	100.943	102.853	84.8567	99.5	94.6833	88.5833	102.41	51.2333	90.5633	95.2667	99.6233	101.69	105.403	110.967	98.9933	93.2967	90.3267	107.7	72.92	105.387	108.37	83.28	77.9567
1	93.91	89.0133	97.1567	109.73	102.67	80.2033	96.2267	101.71	87.9333	100.57	103.257	82.7133	101.123	90.97	95.9667	93.9533	100.233	94.9267	97.44	105.543	112.327	108.19	105.873	103.21	86.55	98.88	101.947	78.7833	101.283
0.1	98.0633	92.6633	107.78	104.187	105.24	87.74	97.6433	99.2733	91.54	101.237	105.953	84.9733	97.33	93.4567	98.5333	96.97	104.587	103.733	105.533	95.19	105.56	106.153	107.69	99.2333	80.8467	98.3633	98.3033	95.34	102.537
0.01	95.2333	91.1967	102.133	98.0133	103.3	85.6667	94.2267	96.0733	89.88	103.263	96.18	99.4967	100.947	96.5033	99.1067	98.3233	102.667	101.137	104.67	104.953	107.387	104.873	98.0567	100.987	100.953	94.4767	98.5667	92.5	100.017
0.001	97.55	100.793	97.87	110.323	101.747	80.1367	98.9233	99.6933	99.7867	102.933	87.9133	90.2667	95.1367	92.9333	99.2433	96.4	103.163	107.71	103.66	99.5133	100.233	101.437	100.19	98.13	90.57	93.9067	98.3533	90.6867	102.243
10mM only
	AT7519	Bortezomib	BS-194	Clofazimine	Cyclosporine A	Dactinomycin	Daptomycin	Deferasirox	Dinaciclib	Emricasan	Fingolimod	Flavopiridol	Gemcitabine	Ivermectin	Mefloquine	Mercaptopurine	Methoxsalen	Micafungin	Mycophenolate Mofetil	Mycophenolic Acid	Palonosetron	PHA-690509	PHA-793887	Pyrimethamine	RGB-286147	Roscovitine	Sertraline	SNS-032	Sorafenib Tosylate
Concentration (uM)	Mean	Mean	Mean	Mean	Mean	Mean	Mean	Mean	Mean	Mean	Mean	Mean	Mean	Mean	Mean	Mean	Mean	Mean	Mean	Mean	Mean	Mean	Mean	Mean	Mean	Mean	Mean	Mean	Mean
microBrain 2D - Progenitor - PrestoBlue
10	8.68667	7.86	9.41	103.28	74.18	7.89333	110.763	46.7167	7.93667	105.943	6.05667	7.64	6.56667	6.18667	6.69333	82.63	105.92	47.02	44.0667	44.7867	99.95	11.82	12.1367	104.21	8.06667	97.0467	5.28333	8.23667	43.8267
microBrain 2D - 2wks old - PrestoBlue
10	58.97	61.4967	59.3067	98.5633	97.15	45.6033	101.727	116.097	51.26	106.637	115.217	48.8533	93.7633	9.94667	98.0067	90.6767	93.2633	99.6133	95.65	99.8433	103.537	63.11	65.8667	108.633	51.5633	100.427	108.107	48.02	99.33
microBrain 2D - 4wks old - PrestoBlue
10	71	69.6667	64.3333	64.6667	87.3333	51	104	97.6667	67.3333	109	98.6667	67.6667	95.6667	7	83	97.6667	104.333	100.333	100	103	101.333	75.6667	75.3333	100	62.6667	91.6667	94	56.6667	82.6667
microBrain 2D - 8wks old - PrestoBlue
10	91.2267	82.9833	87.72	6.34	99.45	78.2733	100.943	102.853	84.8567	99.5	94.6833	88.5833	102.41	51.2333	90.5633	95.2667	99.6233	101.69	105.403	110.967	98.9933	93.2967	90.3267	107.7	72.92	105.387	108.37	83.28	77.9567
		10mM	10mM	10mM	10mM
		Progenitor	2wk	4wk	8wk
	AT7519	8.68667	58.97	71	91.2267		Anova: Single Factor
	Bortezomib	7.86	61.4967	69.6667	82.9833
	BS-194	9.41	59.3067	64.3333	87.72		SUMMARY
	Clofazimine	103.28	98.5633	64.6667	6.34		Groups	Count	Sum	Average	Variance
	Cyclosporine A	74.18	97.15	87.3333	99.45		Progenitor	29	1230.81	42.4418	1679.3
	Dactinomycin	7.89333	45.6033	51	78.2733		2wk	29	2390.24	82.422	728.248
	Daptomycin	110.763	101.727	104	100.943		4wk	29	2383.33	82.1839	490.171
	Deferasirox	46.7167	116.097	97.6667	102.853		8wk	29	2612.8	90.0966	419.979
	Dinaciclib	7.93667	51.26	67.3333	84.8567
	Emricasan	105.943	106.637	109	99.5
	Fingolimod	6.05667	115.217	98.6667	94.6833		ANOVA
	Flavopiridol	7.64	48.8533	67.6667	88.5833		Source of Variation	SS	df	MS	F	P-value	F crit
	Gemcitabine	6.56667	93.7633	95.6667	102.41		Between Groups	40385.3	3	13461.8	16.2302	7.93269e-09	2.68564
	Ivermectin	6.18667	9.94667	7	51.2333		Within Groups	92895.7	112	829.425
	Mefloquine	6.69333	98.0067	83	90.5633
	Mercaptopurine	82.63	90.6767	97.6667	95.2667		Total	133281	115
	Methoxsalen	105.92	93.2633	104.333	99.6233
	Micafungin	47.02	99.6133	100.333	101.69
	Mycophenolate Mofetil	44.0667	95.65	100	105.403
	Mycophenolic Acid	44.7867	99.8433	103	110.967
	Palonosetron	99.95	103.537	101.333	98.9933
	PHA-690509	11.82	63.11	75.6667	93.2967
	PHA-793887	12.1367	65.8667	75.3333	90.3267
	Pyrimethamine	104.21	108.633	100	107.7
	RGB-286147	8.06667	51.5633	62.6667	72.92
	Roscovitine	97.0467	100.427	91.6667	105.387
	Sertraline	5.28333	108.107	94	108.37
	SNS-032	8.23667	48.02	56.6667	83.28
	Sorafenib Tosylate	43.8267	99.33	82.6667	77.9567
0.1mM only
	AT7519	Bortezomib	BS-194	Clofazimine	Cyclosporine A	Dactinomycin	Daptomycin	Deferasirox	Dinaciclib	Emricasan	Fingolimod	Flavopiridol	Gemcitabine	Ivermectin	Mefloquine	Mercaptopurine	Methoxsalen	Micafungin	Mycophenolate Mofetil	Mycophenolic Acid	Palonosetron	PHA-690509	PHA-793887	Pyrimethamine	RGB-286147	Roscovitine	Sertraline	SNS-032	Sorafenib Tosylate
Concentration (uM)	Mean	Mean	Mean	Mean	Mean	Mean	Mean	Mean	Mean	Mean	Mean	Mean	Mean	Mean	Mean	Mean	Mean	Mean	Mean	Mean	Mean	Mean	Mean	Mean	Mean	Mean	Mean	Mean	Mean
microBrain 2D - Progenitor - PrestoBlue
0.1	110.78	7.17333	76.8133	105.883	107.127	8.02667	104.937	97.83	9	97.8033	117.087	16.62	56.0967	98.0867	99.2133	99.99	97.0767	99.9433	97.0667	92.1333	101.617	106.397	87.3733	105.41	8.09	103.317	97.4367	60.2467	102.053
microBrain 2D - 2wks old - PrestoBlue
0.1	102.117	50.86	103.967	103.003	100.623	50.3667	94.45	94.2967	60.1633	103.073	93.4	92.26	91.6267	95.6233	99.3533	91.4633	90.52	89.79	103.35	97.18	102.983	107.733	99.6267	103.42	56.1433	101.027	102.99	94.67	103.303
microBrain 2D - 4wks old - PrestoBlue
0.1	97.3333	63.6667	97.6667	112	106	66	106	104.333	70.3333	101.333	97.3333	88.3333	94.3333	92	98	90.6667	104.667	101.333	98.3333	96.6667	99.6667	107	92.3333	104.333	68	91	99.6667	93.3333	105
microBrain 2D - 8wks old - PrestoBlue
0.1	98.0633	92.6633	107.78	104.187	105.24	87.74	97.6433	99.2733	91.54	101.237	105.953	84.9733	97.33	93.4567	98.5333	96.97	104.587	103.733	105.533	95.19	105.56	106.153	107.69	99.2333	80.8467	98.3633	98.3033	95.34	102.537
		0.1mM	0.1mM	0.1mM	0.1mM		Anova: Single Factor
		Progenitor	2wk	4wk	8wk
	AT7519	110.78	102.117	97.3333	98.0633		SUMMARY
	Bortezomib	7.17333	50.86	63.6667	92.6633		Groups	Count	Sum	Average	Variance
	BS-194	76.8133	103.967	97.6667	107.78		Progenitor	29	2370.63	81.7457	1285.84
	Clofazimine	105.883	103.003	112	104.187		2wk	29	2679.38	92.3925	265.065
	Cyclosporine A	107.127	100.623	106	105.24		4wk	29	2746.67	94.7126	159.418
	Dactinomycin	8.02667	50.3667	66	87.74		8wk	29	2865.65	98.8156	46.1504
	Daptomycin	104.937	94.45	106	97.6433
	Deferasirox	97.83	94.2967	104.333	99.2733
	Dinaciclib	9	60.1633	70.3333	91.54		ANOVA
	Emricasan	97.8033	103.073	101.333	101.237		Source of Variation	SS	df	MS	F	P-value	F crit
	Fingolimod	117.087	93.4	97.3333	105.953		Between Groups	4613.53	3	1537.84	3.50212	0.0178433	2.68564
	Flavopiridol	16.62	92.26	88.3333	84.9733		Within Groups	49181.2	112	439.118
	Gemcitabine	56.0967	91.6267	94.3333	97.33
	Ivermectin	98.0867	95.6233	92	93.4567		Total	53794.8	115
	Mefloquine	99.2133	99.3533	98	98.5333
	Mercaptopurine	99.99	91.4633	90.6667	96.97
	Methoxsalen	97.0767	90.52	104.667	104.587
	Micafungin	99.9433	89.79	101.333	103.733
	Mycophenolate Mofetil	97.0667	103.35	98.3333	105.533
	Mycophenolic Acid	92.1333	97.18	96.6667	95.19
	Palonosetron	101.617	102.983	99.6667	105.56
	PHA-690509	106.397	107.733	107	106.153
	PHA-793887	87.3733	99.6267	92.3333	107.69
	Pyrimethamine	105.41	103.42	104.333	99.2333
	RGB-286147	8.09	56.1433	68	80.8467
	Roscovitine	103.317	101.027	91	98.3633
	Sertraline	97.4367	102.99	99.6667	98.3033
	SNS-032	60.2467	94.67	93.3333	95.34
	Sorafenib Tosylate	102.053	103.303	105	102.537

## Sheet: Cell Viability - Culture format
progenitor and 8 wk CTG data for 2D and 3D cultures
	AT7519	Bortezomib	BS-194	Clofazimine	Cyclosporine A	Dactinomycin	Daptomycin	Deferasirox	Dinaciclib	Emricasan	Fingolimod	Flavopiridol	Gemcitabine	Ivermectin	Mefloquine	Mercaptopurine	Methoxsalen	Micafungin	Mycophenolate Mofetil	Mycophenolic Acid	Palonosetron	PHA-690509	PHA-793887	Pyrimethamine	RGB-286147	Roscovitine	Sertraline	SNS-032	Sorafenib Tosylate
Concentration (uM)	Mean	Mean	Mean	Mean	Mean	Mean	Mean	Mean	Mean	Mean	Mean	Mean	Mean	Mean	Mean	Mean	Mean	Mean	Mean	Mean	Mean	Mean	Mean	Mean	Mean	Mean	Mean	Mean	Mean
microBrain 2D - Progenitor - CTG
10	20.4867	19.38	15.2267	35.84	36.84	18.14	72.4233	84.29	12.4367	64	21.8633	17.62	48.7833	36.7333	16.4733	50.9267	81.77	39.2933	32.63	42.9533	76.63	18.0233	22.2333	73.19	23.63	71.45	17.23	15.1833	23.6033
1	20.17	20.1267	12.7333	77.13	89.7633	24.6	86.5533	93.32	12.9933	83.9133	105.28	24.53	56.3433	82.16	87.65	80.7	91.06	87.4033	46.9933	49.9433	82.52	38.2267	33.76	88.93	24.67	93.8967	86.39	27.25	82.9533
0.1	73.4867	21.8233	35.0333	91.19	95.7733	25.7633	90.0433	99.3967	20.68	84.32	104.907	30.7067	65.3267	89.55	95.7367	93.2267	93.1067	90.0067	90.7667	94.3633	87.7733	78.82	76.2567	97.38	26.6967	95.63	93.47	36.3667	88.0633
0.01	93.5167	25.4033	86.0833	87.8733	92.7367	25.7733	87.18	93.65	30.2667	89.77	97.9833	83.19	62.8867	87.68	89.08	89.74	88.72	87.63	88.0367	98.1467	89.84	79.9767	86.4233	94.7433	63.6733	92.35	94.1533	91.9	88.2967
0.001	94.77	101.38	93.98	104.85	100.363	54.1933	94.03	101.67	81.8333	95.9467	102.71	97.7733	102.47	101.18	95.9133	94.4067	94.46	91.9	96.9467	92.6767	97.1033	92.44	96.31	100.037	96.1733	99.4733	96.2633	99.25	98.2367
microBrain 2D - 8wks old - CTG
10	102.697	30.3733	105.767	13.9933	59.1833	90.5867	88.9533	56.7167	138.357	96.2133	80.07	94.5267	89.7867	27.77	87.8933	76.5967	92.2133	91.9167	100.673	95.1067	103.237	119.763	105.637	89.5167	116.573	96.0833	92.84	106.813	43.1033
1	100.06	39.68	103.827	73.11	90.5	117.693	99.87	98.2833	107	108.23	93.13	104.77	100.257	96.84	91.2267	99.15	102.897	97.8167	101.467	105.353	110.743	108.677	104.483	105.577	117.273	97.7167	102.247	102.94	97.9733
0.1	89.1533	52.7767	92.99	86.2567	104.473	137.39	105.78	105.52	96.23	106.51	106.91	100.84	108.233	106.137	109.233	94.1533	109.03	98.38	94.12	97.2967	76.8633	97.33	101.363	104.367	105.767	96.9433	93.9867	96.13	80.32
0.01	106.947	75.1867	101.883	99.7933	104.633	106.177	117.733	105.693	107.263	126.327	116.513	129.457	127.427	101.177	105.51	107.81	104.117	108.263	125.577	102.14	86.4267	105.257	101.863	107.41	119.47	99.6967	105.16	107.717	110.433
0.001	92.4967	109.487	92.2233	110.937	102.763	93.1933	104.607	104.687	96.81	121.19	99.34	104.617	108.44	95.1967	101.993	105.953	109.317	106.54	100.29	94.6333	108.243	96.3967	93.79	98.5933	125.513	98.2833	102.457	100.067	103.213
microBrain 3D - Progenitor - CTG
10	3	3.66667	3.66667	6.33333	33.3333	15.6667	101.667	85.3333	4	79.3333	16.6667	15.6667	20.6667	8.66667	12	72	87.6667	95.3333	56	44.3333	83.6667	7	13.3333	63	22.3333	71.3333	16.3333	11	46.6667
1	10.3333	10	7.33333	77.3333	88.3333	23.3333	92.6667	75	7.33333	86.3333	84.6667	23.6667	36.3333	67.3333	74.6667	92.3333	103.667	85	63.6667	61.3333	77.6667	23	59	101	23.3333	98	92.6667	26.3333	83
0.1	99.3333	11.3333	63.3333	77.3333	97.6667	26.3333	91	83.3333	20	98	80.6667	53.6667	40	81	101	87.6667	96.6667	93.3333	106.667	93	88	84	80.6667	107	27.6667	101.333	101.333	107.333	89.6667
0.01	108.333	13.3333	100.333	86.3333	75	24	85	85.6667	37.3333	101.333	86.3333	97	48.3333	96.3333	99.3333	98.3333	76.6667	95	101.667	106	84.3333	105.333	103.667	96.3333	45.3333	101	116.667	94.6667	91.6667
0.001	94.3333	96.6667	105.333	88.3333	82.3333	27.3333	92.6667	89.3333	115.333	88.3333	105.667	96.3333	95.6667	106.333	102.667	99	81	97.6667	90.6667	99	88.3333	106	92.3333	95.3333	74.6667	98.3333	102.667	94	90.3333
microBrain 3D - 8wks old - CTG
10	116.895	25.1413	143.594	0.974669	75.2053	114.348	90.6871	109.552	90.6561	103.598	91.0235	112.87	94.2351	3.81571	111.956	74.9329	98.3896	88.8112	92.6905	88.7839	117.956	138.664	132.989	109.579	123.264	103.303	99.5866	124.533	79.0188
1	114.915	27.6581	163.603	78.9551	90.729	130.733	98.3209	103.404	111.199	102.537	95.5242	108.456	103.092	80.4307	107.539	92.8186	97.7759	99.6789	98.4954	94.9596	103.343	123.009	122.64	100.824	143.6	95.0702	101.031	115.44	97.6039
0.1	107.099	41.3279	121.182	105.113	100.469	143.167	92.03	102.039	129.903	97.1445	90.122	100.112	103.772	76.7401	98.4537	96.8453	99.6839	94.11	104.418	88.5925	105.573	102.622	101.814	99.3826	137.064	89.0415	99.8705	104.237	100.801
0.01	97.3059	70.793	114.983	112.246	100.003	119.155	96.7202	99.9686	119.494	114.002	94.9447	102.319	104.666	82.7806	94.5935	89.7517	95.6103	95.3033	93.8497	91.9738	109.633	101.329	95.7994	98.0436	106.311	92.0235	105.374	96.4661	109.53
0.001	91.9724	98.0461	110.296	105.228	103.303	111.229	90.6794	94.9275	101.522	103.803	95.2196	96.4689	105.363	87.9147	96.7862	94.9423	90.7531	91.269	98.0879	89.1277	104.01	104.296	92.5821	101.332	107.502	97.1895	97.7597	101.173	105.04
10mM data only
	AT7519	Bortezomib	BS-194	Clofazimine	Cyclosporine A	Dactinomycin	Daptomycin	Deferasirox	Dinaciclib	Emricasan	Fingolimod	Flavopiridol	Gemcitabine	Ivermectin	Mefloquine	Mercaptopurine	Methoxsalen	Micafungin	Mycophenolate Mofetil	Mycophenolic Acid	Palonosetron	PHA-690509	PHA-793887	Pyrimethamine	RGB-286147	Roscovitine	Sertraline	SNS-032	Sorafenib Tosylate
Concentration (uM)	Mean	Mean	Mean	Mean	Mean	Mean	Mean	Mean	Mean	Mean	Mean	Mean	Mean	Mean	Mean	Mean	Mean	Mean	Mean	Mean	Mean	Mean	Mean	Mean	Mean	Mean	Mean	Mean	Mean
microBrain 2D - Progenitor - CTG
10	20.4867	19.38	15.2267	35.84	36.84	18.14	72.4233	84.29	12.4367	64	21.8633	17.62	48.7833	36.7333	16.4733	50.9267	81.77	39.2933	32.63	42.9533	76.63	18.0233	22.2333	73.19	23.63	71.45	17.23	15.1833	23.6033
microBrain 2D - 8wks old - CTG
10	102.697	30.3733	105.767	13.9933	59.1833	90.5867	88.9533	56.7167	138.357	96.2133	80.07	94.5267	89.7867	27.77	87.8933	76.5967	92.2133	91.9167	100.673	95.1067	103.237	119.763	105.637	89.5167	116.573	96.0833	92.84	106.813	43.1033
microBrain 3D - Progenitor - CTG
10	3	3.66667	3.66667	6.33333	33.3333	15.6667	101.667	85.3333	4	79.3333	16.6667	15.6667	20.6667	8.66667	12	72	87.6667	95.3333	56	44.3333	83.6667	7	13.3333	63	22.3333	71.3333	16.3333	11	46.6667
microBrain 3D - 8wks old - CTG
10	116.895	25.1413	143.594	0.974669	75.2053	114.348	90.6871	109.552	90.6561	103.598	91.0235	112.87	94.2351	3.81571	111.956	74.9329	98.3896	88.8112	92.6905	88.7839	117.956	138.664	132.989	109.579	123.264	103.303	99.5866	124.533	79.0188
		2D Progenitor	2D 8 week	3D Progenitor	3D 8 week
	AT7519	20.4867	102.697	3	116.895		t-Test: Two-Sample Assuming Equal Variances				t-Test: Two-Sample Assuming Equal Variances
	Bortezomib	19.38	30.3733	3.66667	25.1413		2D and 3D Progenitor comparison
	BS-194	15.2267	105.767	3.66667	143.594			2D Progenitor	3D Progenitor			2D 8 week	3D 8 week
	Clofazimine	35.84	13.9933	6.33333	0.974669		Mean	38.2511	37.9195		Mean	85.9641	95.0708
	Cyclosporine A	36.84	59.1833	33.3333	75.2053		Variance	553.063	1115.67		Variance	806.037	1185.39
	Dactinomycin	18.14	90.5867	15.6667	114.348		Observations	29	29		Observations	29	29
	Daptomycin	72.4233	88.9533	101.667	90.6871		Pooled Variance	834.367			Pooled Variance	995.714
	Deferasirox	84.29	56.7167	85.3333	109.552		Hypothesized Mean Difference	0			Hypothesized Mean Difference	0
	Dinaciclib	12.4367	138.357	4	90.6561		df	56			df	56
	Emricasan	64	96.2133	79.3333	103.598		t Stat	0.0437151			t Stat	-1.09895
	Fingolimod	21.8633	80.07	16.6667	91.0235		P(T<=t) one-tail	0.482643			P(T<=t) one-tail	0.138246
	Flavopiridol	17.62	94.5267	15.6667	112.87		t Critical one-tail	1.67252			t Critical one-tail	1.67252
	Gemcitabine	48.7833	89.7867	20.6667	94.2351		P(T<=t) two-tail	0.965287			P(T<=t) two-tail	0.276492
	Ivermectin	36.7333	27.77	8.66667	3.81571		t Critical two-tail	2.00324			t Critical two-tail	2.00324
	Mefloquine	16.4733	87.8933	12	111.956
	Mercaptopurine	50.9267	76.5967	72	74.9329
	Methoxsalen	81.77	92.2133	87.6667	98.3896
	Micafungin	39.2933	91.9167	95.3333	88.8112
	Mycophenolate Mofetil	32.63	100.673	56	92.6905
	Mycophenolic Acid	42.9533	95.1067	44.3333	88.7839
	Palonosetron	76.63	103.237	83.6667	117.956
	PHA-690509	18.0233	119.763	7	138.664
	PHA-793887	22.2333	105.637	13.3333	132.989
	Pyrimethamine	73.19	89.5167	63	109.579
	RGB-286147	23.63	116.573	22.3333	123.264
	Roscovitine	71.45	96.0833	71.3333	103.303
	Sertraline	17.23	92.84	16.3333	99.5866
	SNS-032	15.1833	106.813	11	124.533
	Sorafenib Tosylate	23.6033	43.1033	46.6667	79.0188
0.1 mM data only	AT7519	Bortezomib	BS-194	Clofazimine	Cyclosporine A	Dactinomycin	Daptomycin	Deferasirox	Dinaciclib	Emricasan	Fingolimod	Flavopiridol	Gemcitabine	Ivermectin	Mefloquine	Mercaptopurine	Methoxsalen	Micafungin	Mycophenolate Mofetil	Mycophenolic Acid	Palonosetron	PHA-690509	PHA-793887	Pyrimethamine	RGB-286147	Roscovitine	Sertraline	SNS-032	Sorafenib Tosylate
Concentration (uM)	Mean	Mean	Mean	Mean	Mean	Mean	Mean	Mean	Mean	Mean	Mean	Mean	Mean	Mean	Mean	Mean	Mean	Mean	Mean	Mean	Mean	Mean	Mean	Mean	Mean	Mean	Mean	Mean	Mean
microBrain 2D - Progenitor - CTG
0.1	73.4867	21.8233	35.0333	91.19	95.7733	25.7633	90.0433	99.3967	20.68	84.32	104.907	30.7067	65.3267	89.55	95.7367	93.2267	93.1067	90.0067	90.7667	94.3633	87.7733	78.82	76.2567	97.38	26.6967	95.63	93.47	36.3667	88.0633
microBrain 2D - 8wks old - CTG
0.1	89.1533	52.7767	92.99	86.2567	104.473	137.39	105.78	105.52	96.23	106.51	106.91	100.84	108.233	106.137	109.233	94.1533	109.03	98.38	94.12	97.2967	76.8633	97.33	101.363	104.367	105.767	96.9433	93.9867	96.13	80.32
microBrain 3D - Progenitor - CTG
0.1	99.3333	11.3333	63.3333	77.3333	97.6667	26.3333	91	83.3333	20	98	80.6667	53.6667	40	81	101	87.6667	96.6667	93.3333	106.667	93	88	84	80.6667	107	27.6667	101.333	101.333	107.333	89.6667
microBrain 3D - 8wks old - CTG
0.1	107.099	41.3279	121.182	105.113	100.469	143.167	92.03	102.039	129.903	97.1445	90.122	100.112	103.772	76.7401	98.4537	96.8453	99.6839	94.11	104.418	88.5925	105.573	102.622	101.814	99.3826	137.064	89.0415	99.8705	104.237	100.801
		0.1	0.1	0.1	0.1
		2D Progenitor	2D 8 week	3D Progenitor	3D 8 week
	AT7519	73.4867	89.1533	99.3333	107.099		t-Test: Two-Sample Assuming Equal Variances				t-Test: Two-Sample Assuming Equal Variances
	Bortezomib	21.8233	52.7767	11.3333	41.3279
	BS-194	35.0333	92.99	63.3333	121.182			2D Progenitor	3D Progenitor			2D 8 week	3D 8 week
	Clofazimine	91.19	86.2567	77.3333	105.113		Mean	74.678	78.908		Mean	98.4305	101.129
	Cyclosporine A	95.7733	104.473	97.6667	100.469		Variance	783.75	786.317		Variance	196.305	327.427
	Dactinomycin	25.7633	137.39	26.3333	143.167		Observations	29	29		Observations	29	29
	Daptomycin	90.0433	105.78	91	92.03		Pooled Variance	785.033			Pooled Variance	261.866
	Deferasirox	99.3967	105.52	83.3333	102.039		Hypothesized Mean Difference	0			Hypothesized Mean Difference	0
	Dinaciclib	20.68	96.23	20	129.903		df	56			df	56
	Emricasan	84.32	106.51	98	97.1445		t Stat	-0.574884			t Stat	-0.634893
	Fingolimod	104.907	106.91	80.6667	90.122		P(T<=t) one-tail	0.283836			P(T<=t) one-tail	0.264042
	Flavopiridol	30.7067	100.84	53.6667	100.112		t Critical one-tail	1.67252			t Critical one-tail	1.67252
	Gemcitabine	65.3267	108.233	40	103.772		P(T<=t) two-tail	0.567672			P(T<=t) two-tail	0.528084
	Ivermectin	89.55	106.137	81	76.7401		t Critical two-tail	2.00324			t Critical two-tail	2.00324
	Mefloquine	95.7367	109.233	101	98.4537
	Mercaptopurine	93.2267	94.1533	87.6667	96.8453
	Methoxsalen	93.1067	109.03	96.6667	99.6839
	Micafungin	90.0067	98.38	93.3333	94.11
	Mycophenolate Mofetil	90.7667	94.12	106.667	104.418
	Mycophenolic Acid	94.3633	97.2967	93	88.5925
	Palonosetron	87.7733	76.8633	88	105.573
	PHA-690509	78.82	97.33	84	102.622
	PHA-793887	76.2567	101.363	80.6667	101.814
	Pyrimethamine	97.38	104.367	107	99.3826
	RGB-286147	26.6967	105.767	27.6667	137.064
	Roscovitine	95.63	96.9433	101.333	89.0415
	Sertraline	93.47	93.9867	101.333	99.8705
	SNS-032	36.3667	96.13	107.333	104.237
	Sorafenib Tosylate	88.0633	80.32	89.6667	100.801
